# Supplementary material for: Complete mitochondrial genome analyzes of four gerbil species (Rodentia: Gerbillinae) distributed in Türkiye
Source: PeerJ. 2026 Jun 16;14:e21330. doi: 10.7717/peerj.21330 (PMC13281748; doi:10.7717/peerj.21330)
Supplement: Supplemental Information 12 [file peerj-14-21330-s012.fas]

>Feature PV261145
1    15479    REFERENCE
                        Unpublished         Unpublished
<1	67	gene
			gene	trnF(gaa)
<1	67	tRNA
			product	tRNA-Phe
<68	1019	gene
			gene	s-rRNA
<68	1019	rRNA
			product	12S ribosomal RNA
<1020	1086	gene
			gene	trnV(uac)
<1020	1086	tRNA
			product	tRNA-Val
<1085	2670	gene
			gene	l-rRNA
<1085	2670	rRNA
			product	16S ribosomal RNA
<2669	2743	gene
11727	11794
			gene	trnL(uaa)
<2669	2743	tRNA
11727	11794
			product	tRNA-Leu
<2744	3700	gene
			gene	ND1
<2744	3700	CDS
			product	NADH dehydrogenase subunit 1
			transl_table	2
<3699	3766	gene
			gene	trnI(gau)
<3699	3766	tRNA
			product	tRNA-Ile
<3835	3764	gene
			gene	trnQ(uug)
<3835	3764	tRNA
			product	tRNA-Gln
<3847	3915	gene
			gene	trnM(cau)
<3847	3915	tRNA
			product	tRNA-Met
<3919	4956	gene
			gene	ND2
<3919	4956	CDS
			product	NADH dehydrogenase subunit 2
			transl_table	2
<4956	5020	gene
			gene	trnW(uca)
<4956	5020	tRNA
			product	tRNA-Trp
<5091	5023	gene
			gene	trnA(ugc)
<5091	5023	tRNA
			product	tRNA-Ala
<5212	5142	gene
			gene	trnN(guu)
<5212	5142	tRNA
			product	tRNA-Asn
<5310	5244	gene
			gene	trnC(gca)
<5310	5244	tRNA
			product	tRNA-Cys
<5377	5311	gene
			gene	trnY(gua)
<5377	5311	tRNA
			product	tRNA-Tyr
<5379	6923	gene
			gene	COX1
<5379	6923	CDS
			product	cytochrome c oxidase subunit I
			transl_table	2
<6989	6921	gene
11668	11727
			gene	trnS(uga)
<6989	6921	tRNA
11668	11727
			product	tRNA-Ser
<6993	7061	gene
			gene	trnD(guc)
<6993	7061	tRNA
			product	tRNA-Asp
<7063	7749	gene
			gene	COX2
<7063	7749	CDS
			product	cytochrome c oxidase subunit II
			transl_table	2
<7750	7814	gene
			gene	trnK(uuu)
<7750	7814	tRNA
			product	tRNA-Lys
<7817	8020	gene
			gene	ATP8
<7817	8020	CDS
			product	ATP synthase F0 subunit 8
			transl_table	2
<7978	8658	gene
			gene	ATP6
<7978	8658	CDS
			product	ATP synthase F0 subunit 6
			transl_table	2
<8658	9442	gene
			gene	COX3
<8658	9442	CDS
			product	cytochrome c oxidase subunit III
			transl_table	2
			note	TAA stop codon is completed by the addition of 3' Aresidues to the mRNA
<9442	9509	gene
			gene	trnG(ucc)
<9442	9509	tRNA
			product	tRNA-Gly
<9510	9857	gene
			gene	ND3
<9510	9857	CDS
			product	NADH dehydrogenase subunit 3
			transl_table	2
<9863	9929	gene
			gene	trnR(ucg)
<9863	9929	tRNA
			product	tRNA-Arg
<9931	10227	gene
			gene	ND4L
<9931	10227	CDS
			product	NADH dehydrogenase subunit 4L
			transl_table	2
<10221	11598	gene
			gene	ND4
<10221	11598	CDS
			product	NADH dehydrogenase subunit 4
			transl_table	2
			note	TAA stop codon is completed by the addition of 3' Aresidues to the mRNA
<11599	11667	gene
			gene	trnH(gug)
<11599	11667	tRNA
			product	tRNA-His
<11795	13606	gene
			gene	ND5
<11795	13606	CDS
			product	NADH dehydrogenase subunit 5
			transl_table	2
<14126	13608	gene
			gene	ND6
<14126	13608	CDS
			product	NADH dehydrogenase subunit 6
			transl_table	2
<14195	14127	gene
			gene	trnE(uuc)
<14195	14127	tRNA
			product	tRNA-Glu
<14200	15343	gene
			gene	CYTB
<14200	15343	CDS
			product	cytochrome b
			transl_table	2
			note	TAA stop codon is completed by the addition of 3' Aresidues to the mRNA
<15344	15410	gene
			gene	trnT(ugu)
<15344	15410	tRNA
			product	tRNA-Thr
<15479	15411	gene
			gene	trnP(ugg)
<15479	15411	tRNA
			product	tRNA-Pro

<3836	3846	misc_feature
			note	putative control region
<15480	16412   misc_feature
			note	putative control region
