# Supplementary material for: Complete mitochondrial genome analyzes of four gerbil species (Rodentia: Gerbillinae) distributed in Türkiye
Source: PeerJ. 2026 Jun 16;14:e21330. doi: 10.7717/peerj.21330 (PMC13281748; doi:10.7717/peerj.21330)
Supplement: Supplemental Information 16 [file peerj-14-21330-s016.zip › peerj-126151-PV261145.gbf.fasta]

>PV261145
GTTAATGTAGCTTAATACCAAAGCAAAGCATTGAAAATGCTTAGATGGACACTAAGTCCCATAAACACAAAGGCTTGGTCCTGGCCTTGTAGTTAACTTCGGGTAAGTTTACACATGCAAACCTCCCTGAACCTGTGCCTAATTCCTTAAAGTTGCCCTACAACCTAAGGGAAAAGTATCAAGCACATACACCATAGCTTAAGACACTTAGCCTAGCCACACCCCCACGGGATTCAGCAGTGATAAAAATTTAGCAATAAACGAAAGTTTGACTAAGCTATACCCTATAGAGTTGGTAAATTTCGTGCCAGCCACCGCGGTCATACGATTAACTCAATTTAACTACCCCTCGGCGTAAAAAGTGTTACTGCATACCCAAATAGAATTGAAACCCAACAAATGCGTAGAAGTTTATCGTTCGGACCTAAACTCACCCACGAAGGTAATTCTAGTCTACAAATACACGATAGCTAAGGCCCAAACTGGGATTAGATACCCCACTATGCTTAGCCCTAAACATAAATAATTAACTAACAAAATTATTTGCCAGAGAACTACGAGCCACCGCTTAAAACTCAAAGGACTTGGCGGCGCTTTATATCCATCTAGAGGAGCCTGTTCTATAATCGATAACCCCCGCTCCACCTTACCATCTCTTGCTAACTCAGCTTATATACCGCCATCATAAGTTAACCCTAAAAAGGAACTGAAGTAAACGGAAGAATCAAACATAAAGACGCTAGGTCAAGGTGTAGCTTATGAGATGGAAAGCAATGGGCTACATTTTCTTAAAAAAGAACATTACGCTGTCTTTTATGAAACTTAAAAGATCAAGGAGGATTTAGTAGTAAATTAAGAATAGAGTGCTTAATTGAATTGAGCCATGAAGCGCGTACACACCGCCCGTCACCCTCTTCAAATACCCCAAAAGTAAATTTATACATAATTACACAAAATTCCCATGAGAAGAGGAAAGTCGTAACAAGGTAAGCCTACTGGAAAGTGTGCTTGGATCAACCAAAGCGTAGCTTAATATAAAGCATCTGGCCTACACCCAGAAGAATTCATGATCATGAACTCTTTGAACCAGACCTAGCTCTATCAAAGAAAAATACAACTATAACTGTTACATAAATCAAACCATTCAGTCTAATTAAAGTATTAGAGAAAGAAATTCTCTTTCAGAAGCTATAGAGGTAGTACCGCAAGGGAAAGATGAAAGAACCACACTTACAGTAAAAACAAGCAAAGATTCCCCCTTGTACCTTTTGCATTATGAGTTAATTAGAATCTCACTAGCTAAGAGAACTTCAGTTAGTACCCCCGAAACCAAACGAGCTACCTAAGAACAACTTTACGAGTTAACCCGTCCATGTGACAGAATGGTGGGAAGATTTTTAGGTAGAGGTGAAAAGCCTAACGAGCTTGGTGATAGCTGGTTACCCAACTAATGAATTTTAGTTCAACTTTAAGCCTACCCCAAGAACTTACAATCTTAATGTAAGCTTAAAAGATAGCCTAAAAAGGTACAGCTCTTTAGGCAAAGGATACAGCCTTTAATAGTGAATAATCAAAATATTAATAAAGCATAGTTGGCCTAAAAGCAGCCACCAATAAAGAAAGCGTTCAAGCTCAAAAATTTAAACATCACAATTCCAAAAAGAGACTATAATTCCTATAATCCTAATTGGGTTAATCTATAAAATTATAGATGAAACAATGCTGACACGAGTAACAAGAATTAACATTCTCCAAGCACAAGCATATAACAACCCGGATAACCATTGTTAGTTAGTCAATCATAGAGTAAACATACAAAATTAAATAACCTAATAACTCTCAAAATGTTAATCCGATACAGGAGTGCTGCTTAAAGGAAAGATACAAAAAAATAAAAGGAACTAGGCAAACACAAACCCCGCCTGTTTACCAAAAACATCACCTCTAGCATTACAAGTATTAGAGGCAATGCCTGCCCAGTGACTAAGGTTTAACGGCCGCGGTATTCTGACCGTGCAAAGGTAGCATAATCACTTGTTCCTTAATTAGGGACTAGAATGAACGGCTAAACGAGGGTTTAACTGTCTCTTATTTTTCATCCGTGAAACTGACCTTCCCGTGAAGAGGCGGGAATAACAAAACTAGACGAGAAGACCCTATGGAGCTTTAATTTATTAATTTATTTTCAATAACTTAAAAATCTAATGAAAATAAAAACTGAAAACTAAATTAATGATTTAGGTTGGGGTGACCTTGGAGAACAGAAAAACCTCCGAAAGATTTATAATTAAGACTGACAAGTCAAAATAGACATGCCTATCACAATCGACCCATTAATTTTGATCGACGGACCAAGTTACCCTAGGGATAACAGCGCAATCCTATTTAAGAGTTCCTATCGAAGATGGGGTTTACGACCTCGATGTTGGATCAGGATATCCCAATGGTGCAGCAGCTATTAATGGTTCGTTTGTTCAACGATTAAAATCCTACGTGATCTGAGTTCAGACCGGAGTAATCCAGGTCGGTTTCTATCTATTCAATAATTTCTCCTAGTACGAAAGGACAAGAGAAATAGAGCCAACTATAAACTTAGAGCTCTAAAACTAATAAATGAACACATCTAAATTTAATAGTTTAATAAAAACAATCATCTAGACAAGATGATTAGAGTGGCAGAATCAGGCTAATGCATAAGACTTAAAACCTTATTTATAGAGGTTCAAACCCTCTCTCTAATAATGCACTTAATTAACGTGATCCTATTTCTTGCCCCCATCCTAATTGCCATAGCATTTTTAACACTAGTGGAACGAAAAATTCTAGGTTACATACAATTCCGAAAAGGGCCTAACATTGTAGGCCCCTATGGTATATTTCAACCATTTGCAGATGCCATAAAACTATTTACAAAAGAACCCTTACGACCATCTTCAACATCAATTTCATTATTTCTAATTGCACCCACTCTCTCTCTAACATTAGCACTAAGCCTATGAATCCCACTTCCTATGCCACACCCACTAATCAACCTAAACCTAGGCGTACTATTCATCCTAGCTCTATCCAGTTTTTCAGTATACTCAATCCTATGGTCAGGATGAGCCTCAAACTCAAAATACTCCTTATTTGGAGCCCTACGAGCAGTTGCCCAAACTATCTCATATGAAGTTACCATAGCCATTATCCTCCTTTCCACATTCCTAATAAGCGGCTCCCTTTCTCTCCAAACCCTTAGCACCACACAAGAAGCAACCTGACTAATCCTCCCTGCCTGACCACTAGCCATAATATGGTTTATTTCAACCCTAGCAGAAACTAACCGAAGTCCATTTGACCTAACAGAGGGAGAATCAGAATTAGTCTCAGGCTTCAACGTCGAATATGCCGCAGGTCCATTCGCCCTATTCTTTATGGCAGAATATACCAACATCATCTTAATGAATGCCATCTCATCAATTGTATTCTTAGGCCCACTACAAAACACCCGCCTCCCAGAAATCTTTACTATTGACTTTATACTCAAAACCTTACTTCTAACCGTATTATTTCTATGAATTCGAGCATCCTATCCTCGATTTCGATACGACCAGCTAATACACCTCCTATGAAAAAACTTCTTACCTCTCACCCTAGCACTATGTACATGATACATCTCAATATTAATTTTTATAGCAAGTATCCCGCCCCACATATAGAAATATGTCTGACAAAAGAGTTACTTTGATAGAGTAAATCATAGAGGTCCAATCCTCTTATTTCTAGGGCCACAGGAATTGAACCTATACCTAGGGATCCAAAATCCCTCGTGCTACCTATTACACCCTACCCTACAAACCCCCAGTAAGGTCAGCTAGCAAAGCTATCGGGCCCATACCCCGAAAACGATGGTGAGACCCCCTCCCCTACTAAAATGAACATATACACACTGATTCTTATTTATTTCACCCTATTTTTTGGCCCCATAATTACCATAACCAGCTCTAGTCTTATACTTATGTGAATCGGCCTAGAAATAAGCCTGCTCTCAATTACCCCCCTATTAATTAACAAAAAAAACCCACGATCAACCGAAGCAACAACAAAATACTTTATTACACAAGCTACAGCCTCTATAATTTTCCTTTTAGCAATTACTACCAATTATCACCAACTAGGAATCTGAGCACTTCAAGAACAGACAAGCAACCTTATCATCTCACTCACTACCATTTCCATAGCAATAAAATTAGGCTTAGCACCCTTCCACTCATGGCTACCCGAGGTAACACAAGGCATCCCGCTTCACACAGGACTAATCATTCTCACATGACAAAAAATTGCACCCCTATCTATCCTTTTTCAATCCTATGAGTTAGTAGATATCAAACTAGCTACCATATTAGCAATTACATCAGTAATTACAGGGGCCTGAGGAGGCCTAAACCAAACTCAAACACGAAAAATTTTAGCATACTCATCCATTGCCCACATAGGATGAATAATTGCTATTCTCCCTTACAGCCCCAACTTAATGATATTTAATTTTGTCATCTACATCCTCCTTACCTCCTCAATATTTATTATATTTGCAATACTTTCCATTACATCTATTAACCTAACATCACTTATATGAAATAAAATTCCTACAATATTACTTATTTTACCAACAACGCTTTTATCCTTAGGAGGGCTCCCCCCCTTAACAGGATTTCTACCAAAATGAATAATTATAACTGAGTTATTAAAAAATGGCAGCGTAATATTAACAACACTAATAGCTATAACAGCCCTACTAAACCTGTTTTTTTACACACGGCTAATCTACTTCTCAACTCTAACTACTTTTCCCACAAACAATATCTCAAAAATAACCTACCATCAAACAAACCTAAAAACCAATATTTTTCTGCCAACCACTACCATTATAGGCACACTTCTTCTTCCCCTAACCCCTCAACTTATTATCTAAGAAGTTTAGGATATCTAGTCCAAGAGCCTTCAAAGCCCTAAGAAAACATAAAGTTTAACTTCTGAACTTCTGAATAAGGACTGTAAGACCTTATCTTACATCTATTGAATGCAAATCAATCACTTTAATTAAGCTAAGCCCCCCCCCCCCTAGACTGATAGGATTCTAAACCTACGAAGTTTTAGTTAACAGCTAAATACCCTATTTCTGGCTTCAATCTACTTCTCCCGCCTTTAAGAAAGTGAGGGCGGGAGAAGCCTTAGCAGAACTACTATCTACACCTTTGAATTTGCAATTCAATATGATTATCACCTTAAGGCTTGGTAATAAGAGGACTGGAACCTCTGTATTTAGATTTACAGTCTAATGCCTACTCAGCCATATTACCTATGTTCACTAACCGTTGACTATTCTCAACAAATCACAAAGATATCGGAACTCTGTACCTTATTTTCGGGGCTTGAGCAGGAATAGTAGGTACAGCCCTAAGTATTCTTATTCGAACAGAATTAGGTCAACCGGGCTCTCTACTAGGGGACGACCAAATTTATAATGTCATTGTAACTGCCCACGCCTTCGTCATAATTTTCTTTATAGTTATGCCTATAATAATCGGAGGCTTCGGGAACTGACTTGTCCCACTAATAATTGGTGCCCCTGATATAGCCTTCCCGCGAATAAATAACATAAGCTTTTGACTGTTACCCCCGTCATTCCTACTACTTCTAGCGTCATCCATAGTAGAAGCTGGAGCAGGAACAGGCTGAACAGTTTACCCACCCTTAGCCGGAAACCTAGCCCATGCAGGAGCATCAGTAGATCTTACAATTTTCTCCCTCCACCTAGCAGGAGTATCATCAATTCTAGGGGCAATTAACTTTATTACCACTATTATTAATATAAAACCACCAGCCATAACACAATACCAGACACCATTATTTGTCTGATCTGTACTAATTACAGCAGTTCTACTACTTCTTTCACTTCCAGTCCTAGCTGCAGGAATCACAATACTTCTCACAGACCGAAACCTCAACACAACTTTCTTTGACCCTGCCGGAGGAGGGGACCCTATCCTCTATCAACACCTATTCTGATTTTTTGGTCACCCTGAAGTCTATATCCTTATTTTACCAGGATTTGGCATTATTTCACATGTTGTCACATACTATTCAGGAAAAAAAGAACCTTTTGGCTATATAGGAATAGTATGGGCTATGATGTCAATCGGATTTCTAGGGTTCATCGTATGAGCCCATCATATATTCACAGTAGGCCTTGACGTAGATACCCGCGCCTACTTCACATCAGCTACTATAATTATCGCTATTCCAACCGGAGTGAAAATCTTTAGCTGACTAGCCACATTACACGGAGGAAACATTAAATGATCCCCAGCCATACTATGAGCCCTAGGGTTTATTTTCCTGTTCACTGTAGGAGGGCTCACAGGAATTGTGCTATCAAACTCCTCCCTAGACATTGTACTTCACGACACATACTATGTGGTAGCCCATTTCCACTATGTTCTATCAATAGGAGCAGTTTTTGCTATTATAGCTGGACTCATTCACTGGTTCCCTCTATTCTCTGGCTTTACCCTAAATGAGACCTGAGCAAAAGTCCACTTCACCATTATATTCATTGGAGTAAACTTAACGTTCTTCCCACAACACTTTTTAGGGCTCTCAGGCATACCTCGACGATACTCTGACTACCCAGACGCCTACACCACATGAAACATAGTATCCTCCATAGGATCGTTCATCTCTCTTACAGCCGTCTTAATTATAATTTTTATTATCTGAGAAGCTTTAGCCTCAAAACGAGAAGTAGTTTTAATCCCCTACTCTTCTACCAACTTAGAGTGGCTTCATGGCTGCCCTCCACCATACCACACATTTGAAGAACCCACATTTGTTAAAGTAAAATAAGAAAGGAAGGACTCGAACCCCCTAAAACTGATTTCAAGCCAGTCTCATAGCCTCTATGTCTTTCTCGATGAGGTATTAGTAAAATTAATTACATGACCTTGTCAAAGTCAAATTATAAGATAATACTTATATATCTCGAATGGCATACCCATTCCAATTAGGCTTACAAGATGCCGCCTCTCCTATCATAGAAGAACTTACAAATTTTCATGACCATACATTAATAATCGTGTTTCTCATCAGCTCTTTAGTGTTGTATTTAATCTCACTTATACTTACTACTAAACTTATTCATACGAATACGATAGATGCTCAAGAGGTAGAGACAATCTGAACAGTCTTACCAGCTATCATCTTAATTCTAATCGCCCTACCCTCCTTACGCATCCTGTATATAATAGACGAAATTAATAATCCTGTACTAACAGTCAAGACTATAGGACACCAATGATACTGAAGCTACGAATATACCGATTACGAAGACCTATGTTTTGATTCATACATAACTCCAACTAATGAACTAAAACCAGGAGAACTCCGTCTTCTAGAAGTTGATAACCGAATTGTCCTACCCATAGAACTTCCAATTCGCATACTTATCTCATCAGAAGATGTATTACACTCATGAGCTATCCCCTCTCTAGGACTAAAAACAGATGCTATTCCAGGGCGACTGAACCAAGCTACAGTAACATCCAATCGGCCTGGTGTATTCTATGGCCAATGCTCAGAAATCTGTGGCTCAAACCACAGCTTTATACCAATTGTTTTAGAGATAATCCCACTAAAACTCTTCGAAAATTGATCTATATCTATAACCCAATAACATTATGAAGCTTAACGCGTTAACCTTTTAAGTTAAAGTAAGAGAATAACTTTTCTCCATAATGAACATGCCACAACTAAATACATCCACATGATTTTTAACTATACTCTCTTCAATTATCACCCTATTCGTTCTATTTCAACTAAAGCTTTCCGCTCAAGACTTCCCCCAACCCCCCACAGCAAAAATTGTAAAAACCCCAAAATCTAAAACCCCCTGAGAACGAAAATGAACGAAAACTTATTTGCCTCTTTCAACACCCCAACAACAATAGGCCTACCTGTAGTCATCTTAATTATCATATTCCCATCAATTTTACTCACATCATCAAATCGTCTAATTAATAATCGCCTTTATACTATTCAAGAATGACTAATTAAACTAATCACAAAACAAATAATACTAATCCACTCACCAAAGGGGCGAACCTGATCACTGATAATTATTTCACTAATTTTATTTATTGGATCAACAAACCTCCTAGGACTTCTACCACATACATTCACCCCGACTACACAGCTATCAACAAATTTAACCATAGCTCTTCCCCTGTGAGCCGGAACAGTTATAATTGGCTTCCGACATAAACTAAAAAGTTCACTAGCCCACTTTTTACCTCAAGGAACCCCAATTCCCCTAATCCCTATACTTATTATTATCGAAACCATCAGTCTGCTCATTCAACCTATAGCCCTAGCTGTTCGATTAACAGCTAATATTACTGCTGGACACCTGCTTATACATCTAATCGGGGGCGCTACCCTAGCATTAACAAATATTAGCCCTCCCGTCGCCTCAATCACTTTTATTATCCTAACCTTACTAACAGCACTTGAATTCGCCGTAGCCCTGATTCAAGCCTATGTGTTCACCCTACTAGTCAGTCTATATTTACATGACAATACCTAATGACCCACCAAACACATGCATTTCACATAGTTAATCCAAGCCCATGACCTCTAACAGGGGCCCTATCTGCCTTACTTCTCACCTCAGGCCTAACAATATGATTTCACTATAACTCCATTACCCTACTACTAATCGGACTCACCACAAATATACTTACAATACTCCAATGATGACGAGACATTATCCGAGAAGGAACCTTCCAAGGTCATCATACCCCGATTGTTCAAAAAGGCCTACGATACGGAATAGTTTTGTTTATCGTATCAGAAGTATTTTTCTTCTCAGGATTCTTCTGAGCCTTCTACCATTCTAGCCTAGTCCCCACACACGACCTAGGAGGTTGCTGGCCCCCCACAGGAATTTCCCCACTCAATCCGCTAGAAGTGCCGCTACTAAACACATCAGTACTCCTAGCATCCGGGGTCTCAATCACATGGGCCCACCATAGTCTTATAGAAGGAAAGCGAAACAATATAAACCAAGCCTTACTAATTACAATTACTCTAGGCCTTTATTTCACTGCCCTACAAGCATCAGAATATCTAGAAACCCCTTTCTCCATCTCGGATAGCATTTACGGGTCAACATTTTTCATAGCAACAGGCTTCCACGGACTTCATGTAATTATTGGAACCACTTTCCTCATTGTATGTCTTCTACGACAACTAAAGTATCACTTCACATCAAAACACCACTTTGGATTTGAAGCAGCAGCATGATATTGACATTTTGTAGATGTTGTATGACTCTTCCTTTACGTGTCCATTTATTGATGAGGTTCCTATTCTCTTAGTATAAGCAGTACAATTGACTTCCAATCAATTAGATCTAGTACACCCTAGAAGAGAATAATCAACCTTCTACTTTCCCTTCTTATTAATATTTTCCTATCGACTCTTTTAGTTACCATCGCATTCCTAATTCCTCAAATTAATATTTATGCAGAAAAAGTACATGCCTACGAATGCGGATTTGACCCCATAGGCTCTGCTCGACTCCCCTTCTCAATAAAATTTTTCCTAGTAGCAATTACATTCCTCCTATTTGATCTTGAAATCGCCCTATTACTCCCTCTCCCTTGAGCTATCCAATCACAAAATATACATCAAATAATACTACTCTCCTTTTCCTTACTCACCATTCTATCCTTAGGACTCGCATACGAATGAACACAAAAAAGCCTAGAATGAACAGAATAAAAGCAAACTGGTAATTAGTTTAACAAAAAATTAATGATTTCGACTCATTAGATTATGAAGATCTCATAATTACCAAAGTGTCCCCCACTCTACTTAATTTTACTATGGCTTTCACATTATCTCTACTAGGGACTCTCATTTTCCGATCACACTTAATATCAACTCTCCTGTGTATAGAAGGTATGATATTATCTCTATTCATCATAATCTCAACACTAATCCTTAATTCCAACTCAATAGTCTCACTCTCAACTCCCATTATTATCTTGGTCTTCGCAGCATGCGAGGCAGCAATGGGCCTTGCACTTCTAGTAAAAATTTCCAATATGTACGGAACAGACCACGTACAAAATCTTAACCTACTTCAATGCTAAAAATTATTTTCCCCTCTCTTATACTCATCCCCTTGACCTGACTATCAAGTAAAAAACTGATATGGATTAACGTCTCATCACACAGCTTCTTAATTAGCCTAGTAAGCCTACCCCTCCTCTGACAAAACAATATAACCAGCATTACCTTTTCACCTATATTTTTTTCTGATACGACTTCAACCCCCCTCATTATTCTAACAACATGATTATTACCACTCATAATTTTAGCTAGCCAGTACCACTTAAAAAAAGAAAAATCCAATTATAAGAAACTCTATCTCTCCATACTTATCTCCCTTCAAATCTTTCTAGTAATAACATTTTCAGCTACAGAACTCATTATATTCTATATTTTATTTGAAGCCACACTAATCCCCACACTTATTATCATTACACGATGAGGCAACCAAACAGAACGACTAAACGCTGGACTCTACTTTCTCTTTTACACATTAGCAGGATCTATTCCACTATTAATTGCACTTATCCTTATACAAACCCAAATAGGAACTTTAAACTTTCTCATCTTACTACTTAATAATCTCCCACTTGACCTCACATGATCTAACAACATTCTATGGCTGGCATGCATAATAGCGTTCCTTATTAAAATACCCCTATACGGTGTCCATCTCTGACTACCTAAAGCCCATGTCGAAGCCCCTATTGCAGGCTCCATAGTACTGGCAGCTATCCTTCTAAAACTTGGAGGTTACGGCATAATACGACTATCTGTCTTACTAGACCCTATTACAAAATCTCTTTCCTATCCATTCATTCTACTCTCTCTATGAGGCATAGTAATAACCAGCTCAATCTGCTTACGACAAACAGACCTAAAATCATTAATCGCATACTCCTCAATTAGTCACATAGCATTAGTAATTGCATCAATCATAATCCAAACCCCATGAAGCTTCATGGGAGCTATAACATTAATAATCGCACACGGACTAACCTCCTCCTTATTATTCTGCCTAGCCAACACAAACTACGAACGAACCCACAGCCGAACTATAACCCTAGCCCGAGGCCTACAAATCATTTTTCCCCTAATAGCCACTTGATGACTCTTAGCATGCCTAGCCAACCTGGCACTCCCACCATCAATTAACTTAATAGGAGAACTAACAATTATGGTATCCTTATTCCACTGATCCAACCCCTCAATTATTCTTTCAGGCGCTAACATAACCATTACAGCCCTATACTCCATATTCATGCTAACCACAACTCAACGAGGAAAGACTACCAATCACATCAAGCACCTCCAACCATCACACACACGAGAACTCACACTAATAGCACTTCACATCATACCCCTAATCTTATTATCAATTAACCCTAAATTAATTTTTACCCCTATAACATGTGAATATAGTTTAAATAAAACATTAGACTGTGAATCTAAAATCAAGGTACCTCAAACCTTTATTTACCAAGAAAGTAAACAAGAACTGCTAATTCATGTACCCATATATAAAACATATGGCTTTCTTGCTTTTATAGGATAGCTATAATCCATTGGCCTTAGAATCCAAAAACTCAAGAATATTTGATAAAAGCAATCAACATCTCTCTATCCTCCATACTTCTTATTATTCTCATCCTAGTCTCTCCAATCTTAGTCTCTATAACTAACCTTATAAAACTAATTAATTTCCCACTCTACGCCACCAAATCGATAAAATACTCATTTTTCCTCAGCCTAATCCCACTAACAACATTTACTTTTCTTAACACAGAGTATATAATTATTTCCTGAAATTGAATAGACATTAACTCAATAAAATTGACAATCAGTTTTAAAATAGACCTATTCTCCATCCTATTTATATCTGTAGCCCTATATGTAACTTGGTCTATTATAGAATTTTCTTCCTGATACATACATTCAGACCCTCAACTAAACCGCTTCATTAAGTATCTCCTCCTATTTCTAATCACTATAATTATCCTTACTTCAGCTAACAACCTTTTCCAACTTTTCATCGGCTGAGAAGGAGTGGGAATCATGTCCTTCTTACTTATTGGCTGGTGATACGGACGAGCAGACGCTAACACTGCAGCCCTACAAGCAATGCTTTATAACCGTATCGGGGACGCAGGACTAATTATAGCAATAGCATGATTATGCCTAAACACAAATTCCTGAGAATTACAACACATTCTATCCATGGAAAACCCTAACACCTTACCACTTCTAGGACTTCTAATTGCTGCTACAGGAAAATCAGCCCAATTTGGTCTTCACCCATGACTACCATCAGCCATAGAAGGCCCAACACCAGTCTCAGCTCTACTGCACTCTAGCACAATAGTAGTAGCAGGCATTTTTTTACTAATTCGATTCTATCCGCTTACCTCAAACAACAATCTAATACTAACACTAATACTATGTCTAGGCTCCCTCACAACACTCTTTACCGCCATCTGTGCATTAACCCAAAACGATATCAAAAAAATTGTAGCTTTTTCAACATCCAGCCAGTTAGGGTTAATAATAGTCACCCTAGGAATCAATCAACCATTTTTAGCCTTTCTTCACATTTGCAACCACGCCTTCTTTAAAGCCATACTATTCCTATGCTCAGGATCAATTATCCACAGCCTAAATGACGAACAAGACATCCGAAAAATAGGAAATACTATAAACTTACTCCCTTTCACCTCATCTTGTCTAATTATCGGAAGTCTAGCATTAATTGGCATACCTTTCCTCACAGGTTTTTATTCAAAAGATGCAATCATTGAATCCGTTAACTCATCTTACACTAACGCCTGAGCCCTACTAACAACACTAATCGCCACATCCATAACAGCTATATACAGCATACGAATTATTTACTTCACTGTAATAACTAAACCACGCTTTCCCCCATTAATTACCACTAACGAAAATAACCCAAATCTCATTAACCCTATCAAACGCTTAGCACTAGGAAGCATCCTAGCAGGATTTACTATCTTCTTCAACCTACCACCACTTAACACGCCAACCCTCACACTACCTCAATACATCAAATTATTAGCTTTAATTATCACCATTTTAGGCCTGACTACAGCACTTGAACTTAATAATTTTACTACCTATCTCTCAAATACTAAACCACTAAAGTCCTCAACTTTCTCAACTCTCCTGGGCTACTTCCCAACAATCTTTCACCGACTCACTCCTACAAAATCTCTCAATATAAGCTCCTACACAGCAACTAATCTCCTAGACCTAATCTGATTAGAAAAGACAATCCCAAAATTCATCTCCACTTGCAATATGTACGCCTCAAAACTTACAACCAACCAAAAAGGCCTAATTAAAATCTATTTCCTCTCATTTCTAATTTCACTAACAGCCCTCCCCATCCTCACCCTATTTTAATTTACCGAGTAATCTCAATGATAACCAGAACCCCAACAAATAAAGATCATCCAGCCACAACCATCACTCAAGCAGCACAACTATATAAAGCCGCCACCCCAGCCCCTTCTTCACCTATAACTCCCATTTCATCACCATACATTACTCAACCACCATCCATCCCGTAAATTTCCACCTCTACTTCAAAACCCTCCATCAAATATTCCCCCACTACTCAAATAAACAGTAACTCCATAAATAGCCCAAAAATCAAATAAAATAGAGTCACTCAATCAGAACTTCAAGTTTCCGGATACTCCTCAGAAGCCATAGCAGCAGTATAACCAAAAACAACTACTATACCACCCAAATAAACTAAGAAAACAGCTAACCCTAAAAAAGGCCCTCCATAATCCAAGATAGTTAAACAACCTAAAAAACCACTAATAACCAGAACAAGTCCCCCATAAATAGGAGATGGTTTTAAAGCCAACCCTACGCACCCCGCTAAAAATAATAGACTTAAAATAAATGTGTGATTAATCATTATTCCTACACAGCACTAAACTGTGACCAATGGTATGAAAAACCATCGTTGTTATTCAACTATAAGAACACTAATGACAAACTTACGAAAAAATCACCCGCTATTAAAAATAGTCAACCACTCATTTATTGATCTCCCTACTCCCCCCAATATCTCATCTTGATGGAACTTCGGATCACTTCTAGGCGTTTGCCTAATTATCCAAATCATCACAGGATTATTCTTAGCTATACACTACACAGCGGACACAACAACAGCATTCTCATCAGTTTCTCATATCTGCCGAGACGTAAACTACGGCTGACTTATCCGCTATATACATGCAAACGGGGCCTCAATATTCTTTATTTGCCTATTTATCCATATCGGACGAGGAATTTACTACGGATCTTACATCTTTTACGAAACATGAAACATTGGAGTCATTCTCTTATTCACTATCATAGCCACTGCATTCATAGGGTATGTTCTACCATGAGGACAAATATCCTTCTGAGGGGCCACAGTTATCACCAACCTCCTCTCGGCAATCCCATACATTGGGCCAACAATCGTAGAATGAATTTGAGGTGGGTTTTCAGTTGATAAAGCTACCCTTACACGATTTTTCGCATTCCACTTTATCTTACCATTCATCATCGCAGCCCTGGTTTTAGTCCATCTTCTATTCCTGCACGAAACAGGATCTAACAACCCATTAGGTCTCAATTCTAACGTAGACAAAATCCCCTTTCACCCCTACTACACAATAAAAGATTTCCTAGGAGTTGTCCTATTAATCTCCTTCTTCATACTTATAGTCCTATTCTTTCCTGACCTACTTGGAGATCCAGACAACTACACACCGGCCAACCCACTCAACACCCCACCTCACATTAAACCTGAGTGATACTTCTTATTCGCATACGCTATCCTTCGTTCTATCCCTAATAAATTAGGAGGAGTCCTAGCCTTAGTACTCTCAATCTTAATCCTGATTTTCCTACCACTAATCCACACATCCAAACAACGAAGCCTAATATTCCGACCAATCTCCCAAATATTATACTGAGCCCTAGCTGCCAATCTACTCATTCTCACATGAATTGGAGGTCAACCAGTAGAGCATCCCTTTATTATTCTCGGACAAGTGACTTCAATTTGCTATTTCTCTATCGTTCTGATTTTTATACCTATTACTGGAATCATTGAGGACAATTTATTGAAACTGTACCAGTGTTTTGGTAGTATAAACATTACTTTGGTCTTGTAAACCAAAAATGAAGAGGCCATCTTCCCAGGACATCAAGAAGGAAGGACAAAATCCTTCACCGTCGGCGCCCAAAGCAAACATTCTATTTAAACTACTTCTTGAATAGTACATATTTTTATATAGTACATAGTACATTTATATGTATATCGTACATTAATTTATTTCCCACTAGCATATAAGCAAGTACATTAAGTTAATGAACTAAGAACATAAATCAACCCCACAAACATTCATAAACCCTACATACATGAATATGATTAACCAAATCACATGAATTATTTATAACAATATATCCATACAGTCCATACCACATTAAGTCAAATCCCTGTTATTCCTAATGGATATCCCCTTCCCTATTTGGTTTATTAATCTACCATCCTCCGTGAAACCATCAACCCGCCCACCATTACCCCTCTTCTTGCTCTGAGCCCATAAAACTTGGGGGTAGCTAATCTGAAACTTTATCAGACATCTGGTTCTTTCTTCAGGGCCATGAAAACTATAACCGTCCACTCGTTCCCCTTAAATAAGACATCTCGATGGTGTGGGTCTAGTTCGCCCAGGACCAACATAACTGAAATTAAATACATTTGGTATTTTTTTTTTTTCGGATGCATAACCCAACATCGCCGTCGAGGCGTGGTGTCCCCAGCACTAAGTCAAGCAATACTAAAAGTTCAAGTATGGACCCTTTCAACATGGCCTTATATCTACAACAATCATATTCATGTTATGATGACATATTAATTCATTATATAATGACATACTAATCAAGCCGAAAAAGCCTCTTTAATTTCCTTCTTCTTATATGGTACTAAAATTTTAACTTGATTATCAGTCTTGCCTTCACACCAAACAAACTTACCACTAAGTAAAACAATACTCAAGCATTTACTTATGAGACTAATATATCTCCTCAACTCTTGCCTAAGTAATTCTAATTCCAACTTATTAACTATAATTAACTTACTATTAATTTGTATTCCATAATCTTTAAAGGGGTATAACTAAAATACAT
