# Supplementary material for: Complete mitochondrial genome analyzes of four gerbil species (Rodentia: Gerbillinae) distributed in Türkiye
Source: PeerJ. 2026 Jun 16;14:e21330. doi: 10.7717/peerj.21330 (PMC13281748; doi:10.7717/peerj.21330)
Supplement: Supplemental Information 17 [file peerj-14-21330-s017.zip]

Archive with 1 entries (1 files):
- peerj-126151-PV261146.gbf.fasta
